# Supplementary material for: High Immunogenicity to Influenza Vaccination in Crohn’s Disease Patients Treated with Ustekinumab
Source: Vaccines (Basel). 2020 Aug 14;8(3):455. doi: 10.3390/vaccines8030455 (PMC7565576; doi:10.3390/vaccines8030455)
Supplement: Supplementary file 1 [file vaccines-08-00455-s001.zip]

Archive with 5 entries (5 files):
- Figure S2. Example T-cell proliferation.pdf
- Figure S5. Correlation plots HI and SI.pdf
- Figure S4. Scatter plots of SI excluding outliers.pdf
- Figure S3. Bar charts of SI excluding outliers.pdf
- Figure S1. Gating strategy ConA.pdf
